# Supplementary material for: Factor Structure of the KABC-II at Ages 5 and 6: Is It Valid in a Clinical Sample?
Source: Children (Basel). 2022 Apr 30;9(5):645. doi: 10.3390/children9050645 (PMC9139365; doi:10.3390/children9050645)
Supplement: Supplementary file 1 [file children-09-00645-s001.zip]

Archive with 1 entries (1 files):
- children-1668835-supplementary.pdf
